# Supplementary material for: Does Physical Activity in Natural Outdoor Environments Improve Wellbeing? A Meta-Analysis
Source: Sports (Basel). 2022 Jun 29;10(7):103. doi: 10.3390/sports10070103 (PMC9315957; doi:10.3390/sports10070103)
Supplement: Supplementary file 1 [file sports-10-00103-s001.zip]

Archive with 1 entries (1 files):
- sports-1744793-supplementary.pdf
